# Supplementary material for: Shared labor—Public Private Partnerships for Maternal Health Equity
Source: Health Aff Sch. 2026 Feb 12;4(2):qxag038. doi: 10.1093/haschl/qxag038 (PMC12941183; doi:10.1093/haschl/qxag038)
Supplement: qxag038_Supplementary_Data [file qxag038_supplementary_data.zip]

Archive with 3 entries (3 files):
- coi_disclosure_SharedLabor_HT_Revision.docx
- coi_disclosure_SharedLabor_MI_Revision.docx
- coi_disclosure_SharedLabor_RL_Revision.docx
